# Supplementary material for: Identification and Validation of ERK5 as a DNA Damage Modulating Drug Target in Glioblastoma
Source: Cancers (Basel). 2021 Feb 24;13(5):944. doi: 10.3390/cancers13050944 (PMC7956595; doi:10.3390/cancers13050944)
Supplement: Supplementary file 1 [file cancers-13-00944-s001.zip]

Archive with 2 entries (2 files):
- Cancers-1110277_supplementary_conversion/cancers-1110277_supplementary_conversion.docx
- Cancers-1110277_supplementary_conversion/cancers-1110277_WB data.pdf
